# Supplementary material for: Genome-Wide Analysis of Barley bHLH Transcription Factors and the Functional Characterization of HvbHLH56 in Low Nitrogen Tolerance in Arabidopsis
Source: Int J Mol Sci. 2023 Jun 4;24(11):9740. doi: 10.3390/ijms24119740 (PMC10253708; doi:10.3390/ijms24119740)
Supplement: Supplementary file 1 [file ijms-24-09740-s001.zip]

Archive with 2 entries (2 files):
- ijms-2349308-supplementary figures.pdf
- Supplemental Tables.xlsx
